# Supplementary material for: The burden, admission, and outcome of COVID-19 in Africa: protocol for a systematic review and meta-analysis
Source: Emerg Microbes Infect. 2020 Jun 15;9(1):1372–8. doi: 10.1080/22221751.2020.1775499 (PMC7473325; doi:10.1080/22221751.2020.1775499)
Supplement: Supplemental Material [file TEMI_A_1775499_SM2588.zip]

Archive with 2 entries (2 files):
- 1775499/3 Hoy Checklist -additional file2.docx
- 1775499/4 SPIRIT 2013 Checklist additinal file 3.docx
